# Supplementary material for: Third COVID-19 vaccine dose boosts neutralizing antibodies in poor responders
Source: Commun Med (Lond). 2022 Jul 11;2:85. doi: 10.1038/s43856-022-00151-2 (PMC9273613; doi:10.1038/s43856-022-00151-2)
Supplement: Supplementary file 4 — Supplementary Data [file 43856_2022_151_MOESM4_ESM.xlsx]

## Sheet: Fig. 2A
Percent neutralzation (source data)			Test line density (raw data)
ID#	2-4 Weeks Post-2nd Dose		ID#	2-4 Weeks Post-2nd Dose
VAC-1	68.8959		VAC-1	293150
VAC-4	95.0527		VAC-4	46627
VAC-5	69.442		VAC-5	288003
VAC-6	97.2512		VAC-6	25907
VAC-10	98.5401		VAC-10	13759
VAC-16	98.8309		VAC-16	11019
VAC-17	98.641		VAC-17	12808
VAC-19	80.6959		VAC-19	181938
VAC-21	97.3042		VAC-21	25407
VAC-22	98.9155		VAC-22	10221
VAC-25	97.737		VAC-25	21328
VAC-26	51.8977		VAC-26	453355
VAC-27	88.8849		VAC-27	104758
VAC-28	98.5932		VAC-28	13259
VAC-29	50.0022		VAC-29	471220
VAC-30	67.7019		VAC-30	304404
VAC-31	89.6818		VAC-31	97247
VAC-32	97.7183		VAC-32	21505
VAC-33	4.29317		VAC-33	902019
VAC-34	89.4902		VAC-34	99053
VAC-37	0		VAC-37	1032266
VAC-39	71.6747		VAC-39	266961
VAC-40	55.5437		VAC-40	418992
VAC-41	90.2662		VAC-41	91739
VAC-42	96.962		VAC-42	28633
VAC-45	98.7227		VAC-45	12038
VAC-49	86.4884		VAC-49	127344
VAC-57	74.307		VAC-57	242152
VAC-58	98.5478		VAC-58	13687
VAC-59	95.6411		VAC-59	41082
VAC-61	77.6367		VAC-61	210770
VAC-62	17.0841		VAC-62	781467
VAC-63	12.9611		VAC-63	820325
VAC-64	36.9244		VAC-64	594476
VAC-65	29.8062		VAC-65	661563
VAC-66	96.361		VAC-66	34297
VAC-67	86.9727		VAC-67	122780
VAC-68	98.5539		VAC-68	13629
VAC-69	9.9371		VAC-69	848826
VAC-72	59.6371		VAC-72	380413
VAC-73	90.9483		VAC-73	85311
VAC-74	83.3969		VAC-74	156481
VAC-75	69.3509		VAC-75	288862
VAC-76	94.9269		VAC-76	47813
VAC-79	54.1948		VAC-79	431705
VAC-80	79.1623		VAC-80	196391
VAC-82	26.6769		VAC-82	691057
VAC-85	92.2798		VAC-85	72761
VAC-87	98.7204		VAC-87	12060
VAC-89	92.1632		VAC-89	73860
VAC-90	98.267		VAC-90	16333
VAC-93	22.7285		VAC-93	728269
VAC-94	49.939		VAC-94	471816
VAC-95	97.2229		VAC-95	26174
VAC-98	97.3436		VAC-98	25036
VAC-99	98.8123		VAC-99	11194
VAC-100	44.004		VAC-100	527752
VAC-101	49.6828		VAC-101	474230
VAC-104	92.3398		VAC-104	72196
VAC-105	80.8487		VAC-105	180497
VAC-106	38.0417		VAC-106	583945
VAC-107	87.695		VAC-107	115972
VAC-108	74.5631		VAC-108	239738
VAC-110	77.9359		VAC-110	207950
VAC-111	92.7663		VAC-111	68176
VAC-112	78.9711		VAC-112	198193
VAC-113	97.5015		VAC-113	23548
VAC-114	59.1151		VAC-114	385333
VAC-115	34.2981		VAC-115	619228
VAC-116	2.27117		VAC-116	921076
VAC-118	62.3392		VAC-118	354946
VAC-119	87.473		VAC-119	118065
VAC-120	88.4662		VAC-120	108704
VAC-121	98.3239		VAC-121	15797
VAC-124	83.8829		VAC-124	151901
VAC-125	51.8286		VAC-125	454006
VAC-128	19.8716		VAC-128	755195
VAC-129	97.4339		VAC-129	24185
VAC-130	97.3162		VAC-130	25294
VAC-133	23.3987		VAC-133	721953
VAC-134	0		VAC-134	992235
VAC-135	4.44203		VAC-135	900616
VAC-137	53.5316		VAC-137	437956
VAC-139	60.8534		VAC-139	368949
VAC-140	33.5455		VAC-140	626321
VAC-141	98.372		VAC-141	15344
VAC-143	98.356		VAC-143	15494
VAC-144	63.6453		VAC-144	342636
VAC-146	98.2811		VAC-146	16200
VAC-147	19.4448		VAC-147	759218
VAC-148	72.7817		VAC-148	256527
VAC-150	95.0821		VAC-150	46350
VAC-155	98.534		VAC-155	13817
VAC-156	97.7481		VAC-156	21224
VAC-159	13.3772		VAC-159	816404
VAC-160	93.4398		VAC-160	61829
VAC-164	84.5719		VAC-164	145407
VAC-165	90.5895		VAC-165	88692
VAC-168	0		VAC-168	1036009
VAC-171	95.5042		VAC-171	42372
VAC-172	0		VAC-172	962705
VAC-174	72.3557		VAC-174	260542
VAC-175	97.6007		VAC-175	22613
VAC-176	35.2791		VAC-176	609982
VAC-177	85.7401		VAC-177	134397
VAC-180	92.4982		VAC-180	70703
VAC-183	92.6803		VAC-183	68987
VAC-185	98.3969		VAC-185	15109
VAC-186	33.716		VAC-186	624714
VAC-190	82.655		VAC-190	163473
VAC-191	54.9823		VAC-191	424283
VAC-192	93.1547		VAC-192	64516
VAC-193	38.5523		VAC-193	579133
VAC - 194	96.6335		VAC - 194	31729
VAC-195	31.546		VAC-195	645166
VAC-196	49.5367		VAC-196	475607
VAC-198	81.4326		VAC-198	174994
VAC-199	98.8749		VAC-199	10604
VAC-200	85.6241		VAC-200	135490
VAC-204	69.8776		VAC-204	283898
VAC-207	0		VAC-207	968025
VAC-208	85.4188		VAC-208	137425
VAC-209	69.9497		VAC-209	283218
VAC-210	86.4002		VAC-210	128176
VAC-211	81.6254		VAC-211	173177
VAC-212	98.6026		VAC-212	13170
VAC-213	15.9595		VAC-213	792066
VAC-214	58.9117		VAC-214	387250
VAC-215	0		VAC-215	980968
VAC-219	43.5506		VAC-219	532025
VAC-222	78.9262		VAC-222	198617
VAC-223	4.24203		VAC-223	902501
VAC-224	1.03602		VAC-224	932717
VAC-226	3.55194		VAC-226	909005
VAC-227	87.0606		VAC-227	121951
VAC-228	77.9898		VAC-228	207442
VAC-229	91.8084		VAC-229	77204
VAC-230	82.719		VAC-230	162870
VAC-231	91.5392		VAC-231	79741
VAC-233	31.4814		VAC-233	645775
VAC-234	97.5482		VAC-234	23108
VAC-235	96.4605		VAC-235	33359
VAC-236	0.969391		VAC-236	933345
VAC-238	89.8687		VAC-238	95486
VAC-239	24.1543		VAC-239	714832
VAC-240	0		VAC-240	1026754
VAC-241	90.4846		VAC-241	89681
VAC-242	98.3011		VAC-242	16012
VAC-243	17.9262		VAC-243	773530
VAC-244	64.9262		VAC-244	330564
VAC-245	88.2004		VAC-245	111209
VAC-246	35.2989		VAC-246	609796
VAC-247	57.0199		VAC-247	405079
VAC-248	20.753		VAC-248	746888
VAC-249	98.8747		VAC-249	10606
VAC-250	98.2584		VAC-250	16414
VAC-252	87.2721		VAC-252	119958
VAC-253	24.7429		VAC-253	709284
VAC-254	57.5127		VAC-254	400435
VAC-255	47.3946		VAC-255	495796
VAC-256	87.0293		VAC-256	122246
VAC-258	3.73921		VAC-258	907240
VAC-259	60.8499		VAC-259	368982
VAC-260	98.473		VAC-260	14392
VAC-261	96.4951		VAC-261	33033
VAC-262	7.95977		VAC-262	867462
VAC-263	87.4779		VAC-263	118018
VAC-264	64.8463		VAC-264	331317
VAC-265	54.3259		VAC-265	430470
VAC-266	46.332		VAC-266	505811
VAC-267	85.0715		VAC-267	140698
VAC-268	32.8241		VAC-268	633120
VAC-269	80.2214		VAC-269	186410
VAC-270	94.1779		VAC-270	54872
VAC-271	87.9941		VAC-271	113153
VAC-272	45.1645		VAC-272	516814
VAC-273	68.1662		VAC-273	300028
VAC-274	85.3615		VAC-274	137965
VAC-275	19.1008		VAC-275	762460
VAC-276	98.222		VAC-276	16757
VAC-277	98.5431		VAC-277	13731
VAC-279	63.4233		VAC-279	344729
VAC-282	42.2229		VAC-282	544538
VAC-283	76.5695		VAC-283	220828
VAC-284	70.2883		VAC-284	280027
VAC-285	33.1069		VAC-285	630455
VAC-286	33.088		VAC-286	630633
VAC-287	96.471		VAC-287	33260
VAC-289	98.8544		VAC-289	10797
VAC-291	96.8709		VAC-291	29491
VAC-292	90.8644		VAC-292	86101
VAC-293	68.6299		VAC-293	295657
VAC-294	90.8895		VAC-294	85865
VAC-297	21.4701		VAC-297	740130
VAC-298	95.6568		VAC-298	40934
VAC-299	92.4681		VAC-299	70987
VAC-301	94.9022		VAC-301	48046
VAC-302	98.4239		VAC-302	14854
VAC-304	17.958		VAC-304	773231
VAC-305	53.1215		VAC-305	441821
VAC-306	42.4449		VAC-306	542446
VAC-307	97.4248		VAC-307	24271
VAC-309	0		VAC-309	1080880
VAC-310	5.57818		VAC-310	889908
VAC-311	84.0149		VAC-311	150657
VAC-312	84.2398		VAC-312	148537
VAC-313	96.7476		VAC-313	30653
VAC-314	89.3063		VAC-314	100786
VAC-315	39.9591		VAC-315	565874
VAC-316	97.1556		VAC-316	26808
VAC-317	97.1865		VAC-317	26517
VAC-318	71.0379		VAC-318	272962
VAC-319	94.8256		VAC-319	48768
VAC-320	78.5459		VAC-320	202201
VAC-322	25.8573		VAC-322	698781
VAC-323	84.9871		VAC-323	141494
VAC-324	65.5421		VAC-324	324759
VAC-325	63.2836		VAC-325	346045
VAC-326	54.1554		VAC-326	432077
VAC-327	98.5505		VAC-327	13661
VAC-328	83.6289		VAC-328	154295
VAC-329	92.9657		VAC-329	66297
VAC-330	93.5457		VAC-330	60831
VAC-331	88.718		VAC-331	106331
VAC-332	78.6906		VAC-332	200837
VAC-335	68.0155		VAC-335	301448
VAC-337	90.6329		VAC-337	88283
VAC-338	70.0091		VAC-338	282659
VAC-344	20.4725		VAC-344	749532
VAC-346	84.445		VAC-346	44477
VAC-347	29.0374		VAC-347	146603
VAC-345	95.2809		VAC-345	668809
VAC-348	92.5329		VAC-348	70376
VAC-349	98.699		VAC-349	12262
VAC-371	95.1815		VAC-371	45413
VAC-372	95.0059		VAC-372	47068
VAC-373	65.8835		VAC-373	321542
VAC-374	90.5364		VAC-374	89193
VAC-375	98.7051		VAC-375	12204
VAC-376	92.0159		VAC-376	75249
VAC-377	94.3572		VAC-377	53182
VAC-378	88.5732		VAC-378	107695
VAC-379	0		VAC-379	1002152
VAC-380	66.6132		VAC-380	314664
VAC-381	96.6749		VAC-381	31338
VAC-382	97.9143		VAC-382	19657
VAC-385	82.3851		VAC-385	166017
VAC-387	90.6999		VAC-387	87652
VAC-391	22.0282		VAC-391	734870
VAC-392	98.4714		VAC-392	14407
VAC-393	98.8215		VAC-393	11107
VAC-394	98.8282		VAC-394	11044
VAC-395	98.8098		VAC-395	11217
VAC-396	79.3905		VAC-396	194241
VAC-397	46.1759		VAC-397	507282
VAC-398	17.8949		VAC-398	773825
VAC-399	73.3177		VAC-399	251476
VAC-400	5.85341		VAC-400	887314
VAC-401	85.7645		VAC-401	134167
VAC-402	53.7733		VAC-402	435678
VAC-403	56.3903		VAC-403	411013
VAC-404	85.3134		VAC-404	138418
VAC-408	80.408		VAC-408	184651
VAC-409	0		VAC-409	1058108
VAC-410	65.6351		VAC-410	323883
VAC-413	97.636		VAC-413	22280
VAC-418	86.9138		VAC-418	123335
VAC-439	44.6103		VAC-439	522038
VAC-488	98.7577		VAC-488	11708

## Sheet: Fig. 2B
Percent neutralization (source data)
ID#	post-2nd	month 1	month 2	month 3	month 4	ID#	pre-3rd	post-3rd
VAC-37	0	0	60.3529	N/A	59.26	VAC-37	0	60.3529
VAC-62	17.0841	19.6646	N/A	13.383	21.7106	VAC-62	25.6005	96.1863
VAC-82	26.6768	13.2914	N/A	N/A	N/A	VAC-82	0	98.1718
VAC-100	44.004	29.0421	59.5587	N/A	0	VAC-100	28.6733	98.6802
VAC-128	19.8716	N/A	0	0	48.6876	VAC-128	18.8091	76.0676
VAC-159	13.3771	19.2222	0	10.3102	39.0643	VAC-159	7.62615	98.3378
VAC-172	0	57.5831	0	0	15.9393	VAC-172	9.37886	98.53		N/A = data unavailable
VAC-186	33.716	34.4152	0	14.6809	5.0435	VAC-186	10.4215	97.9604
VAC-193	38.5523	0	N/A	N/A	N/A	VAC-193*	0	80.3456		* month 1 post-3rd data used as 'post-3rd' timepoint data
VAC-213	15.9595	7.521	5.99651	31.486	N/A	VAC-213	6.09455	77.3288
VAC-236	0.969356	7.64514	0	2.26339	33.3601	VAC-236	12.4058	87.1287
VAC-246	35.2989	34.2018	0	N/A	32.4827	VAC-246	7.54498	98.7011
VAC-262	7.95974	39.0844	20.9161	5.55247	34.9609	VAC-262	15.1988	97.7975
VAC-268	32.8241	85.4097	0	22.675	82.7723	VAC-268	36.1564	98.8944
VAC-272	45.1645	71.1089	3.28548	4.4838	24.9178	VAC-272	0.312898	97.5387
VAC-275	19.1008	44.933	0	0	64.3071	VAC-275	38.696	98.4046
VAC-282	42.2229	0	16.0617	0	30.0894	VAC-282	14.883	45.7294
VAC-286	33.088	36.7139	39.4491	12.1581	N/A	VAC-286	12.1581	96.6923
VAC-347	29.0374	1.96322	0	30.1224	34.6373	VAC-347	16.8321	52.6924
VAC-391	22.0281	6.91452	48.9954	N/A	28.6396	VAC-391	28.6396	81.8234
VAC-63	12.9611	25.3033	63.0303	0	33.7682	VAC-63	31.8363	97.9008
VAC-207	0	5.72616	34.6654	43.1903	8.77577	VAC-207	37.7526	98.2701
VAC-239	24.1542	0	0	14.1337	19.8827	VAC-239	15.558	98.7098
Test line density (raw data)
ID#	post-2nd	month 1	month 2	month 3	month 4	ID#	pre-3rd	post-3rd
VAC-37	1032266	1051040	373666	N/A	383967	VAC-37	1051040	373666
VAC-62	781467	757146	N/A	816349	737863	VAC-62	701201	35943
VAC-82	691057	817212	N/A	N/A	N/A	VAC-82	960084	17230
VAC-100	527752	668765	381152	N/A	980149	VAC-100	672241	12439
VAC-128	755195	N/A	1173930	983953	483610	VAC-128	765209	225558
VAC-159	816404	761315	1001990	845309	574307	VAC-159	870606	15666
VAC-172	962705	399771	1066670	952172	792256	VAC-172	854087	13854
VAC-186	624714	618124	1123459	804116	894947	VAC-186	844260	19223
VAC-193	579133	1226245	N/A	N/A	N/A	VAC-193*	1226245	185239
VAC-213	792066	871597	885965	645731	N/A	VAC-213	885041	213672
VAC-236	933345	870427	943427	921149	628068	VAC-236	825559	121310
VAC-246	609796	620136	1197450	N/A	636338	VAC-246	871371	12242
VAC-262	867462	574118	745351	890150	612981	VAC-262	799235	20758
VAC-268	633120	137511	1044373	728773	162368	VAC-268	601714	10420
VAC-272	516814	272293	911516	900222	707635	VAC-272	939532	23197
VAC-275	762460	518996	1082604	982145	336399	VAC-275	577779	15036
VAC-282	544538	1111435	791103	953442	658894	VAC-282	802212	511490
VAC-286	630633	596459	570681	827893	N/A	VAC-286	827893	31174
VAC-347	668809	923978	1179755	658583	616031	VAC-347	783842	445865
VAC-391	734870	877313	480709	N/A	672558	VAC-391	672558	171311
VAC-63	820325	704002	348432	1109896	624222	VAC-63	642430	19785
VAC-207	968025	888513	615766	535421	859771	VAC-207	586670	16304
VAC-239	714832	967590	948354	809274	755090	VAC-239	795850	12160

## Sheet: Fig. 3
mRNA-1273				BNT162b2
ID#	Percent neutralization (source data)	Test line density (raw data)		ID#	Percent neutralization (source data)	Test line density (raw data)
VAC-1	68.8959	293150		VAC-4	95.0527	46627
VAC-6	97.2512	25907		VAC-5	69.442	288003
VAC-10	98.5401	13759		VAC-16	98.8309	11019
VAC-21	97.3042	25407		VAC-17	98.641	12808
VAC-25	97.737	21328		VAC-19	80.6958	181938
VAC-32	97.7183	21505		VAC-22	98.9155	10221
VAC-41	90.2662	91739		VAC-26	51.8977	453355
VAC-58	98.5478	13687		VAC-27	88.8849	104758
VAC-59	95.6411	41082		VAC-28	98.5932	13259
VAC-85	92.2798	72761		VAC-29	50.0022	471220
VAC-89	92.1632	73860		VAC-30	67.7018	304404
VAC-90	98.267	16333		VAC-31	89.6818	97247
VAC-110	77.9359	207950		VAC-33	4.29314	902019
VAC-111	92.7663	68176		VAC-34	89.4902	99053
VAC-121	98.3239	15797		VAC-37	0	1032266
VAC-133	23.3987	721953		VAC-39	71.6747	266961
VAC-141	98.372	15344		VAC-40	55.5437	418992
VAC-143	98.356	15494		VAC-42	96.962	28633
VAC-150	95.0821	46350		VAC-45	98.7227	12038
VAC-164	84.5719	145407		VAC-49	86.4884	127344
VAC-180	92.4982	70703		VAC-57	74.307	242152
VAC-183	92.6803	68987		VAC-61	77.6367	210770
VAC-168	0	1036009		VAC-62	17.0841	781467
VAC - 194	96.6335	31729		VAC-63	12.9611	820325
VAC-212	98.6026	13170		VAC-64	36.9244	594476
VAC-215	0	980968		VAC-65	29.8062	661563
VAC-222	78.9262	198617		VAC-66	96.361	34297
VAC-228	77.9898	207442		VAC-67	86.9727	122780
VAC-242	98.3011	16012		VAC-68	98.5539	13629
VAC-255	47.3946	495796		VAC-69	9.93707	848826
VAC-261	96.4951	33033		VAC-72	59.6371	380413
VAC-263	87.4779	118018		VAC-73	90.9483	85311
VAC-266	46.332	505811		VAC-74	83.3969	156481
VAC-274	85.3615	137965		VAC-75	69.3509	288862
VAC-282	42.2229	544538		VAC-76	94.9269	47813
VAC-287	96.471	33260		VAC-79	54.1948	431705
VAC-289	98.8544	10797		VAC-80	79.1623	196391
VAC-292	90.8644	86101		VAC-82	26.6768	691057
VAC-299	92.4681	70987		VAC-87	98.7204	12060
VAC-301	94.9022	48046		VAC-93	22.7285	728269
VAC-302	98.4239	14854		VAC-94	49.9389	471816
VAC-306	42.4449	542446		VAC-95	97.2229	26174
VAC-305	53.1215	441821		VAC-98	97.3436	25036
VAC-312	84.2398	148537		VAC-99	98.8123	11194
VAC-313	96.7476	30653		VAC-100	44.004	527752
VAC-316	97.1556	26808		VAC-101	49.6828	474230
VAC-317	97.1865	26517		VAC-104	92.3398	72196
VAC-318	71.0379	272962		VAC-105	80.8487	180497
VAC-320	78.5459	202201		VAC-106	38.0417	583945
VAC-322	25.8573	698781		VAC-107	87.695	115972
VAC-325	63.2836	346045		VAC-108	74.5631	239738
VAC-326	54.1554	432077		VAC-112	78.9711	198193
VAC-327	98.5505	13661		VAC-113	97.5015	23548
VAC-328	83.6288	154295		VAC-114	59.115	385333
VAC-329	92.9657	66297		VAC-115	34.2981	619228
VAC-330	93.5457	60831		VAC-116	2.27113	921076
VAC-331	88.718	106331		VAC-118	62.3392	354946
VAC-332	78.6906	200837		VAC-119	87.473	118065
VAC-337	90.6329	88283		VAC-120	88.4662	108704
VAC-338	70.0091	282659		VAC-124	83.8829	151901
VAC-346	84.445	146603		VAC-125	51.8286	454006
VAC-348	92.5329	70376		VAC-128	19.8716	755195
VAC-349	98.699	12262		VAC-129	97.4339	24185
VAC-371	95.1815	45413		VAC-130	97.3162	25294
VAC-375	98.7051	12204		VAC-134	0	992235
VAC-376	92.0159	75249		VAC-135	4.442	900616
VAC-377	94.3572	53182		VAC-137	53.5316	437956
VAC-378	88.5732	107695		VAC-139	60.8534	368949
VAC-379	0	1002152		VAC-140	33.5455	626321
VAC-380	66.6132	314664		VAC-144	63.6453	342636
VAC-381	96.6749	31338		VAC-146	98.2811	16200
VAC-382	97.9143	19657		VAC-147	19.4447	759218
VAC-385	82.3851	166017		VAC-148	72.7817	256527
VAC-392	98.4714	14407		VAC-155	98.534	13817
VAC-393	98.8215	11107		VAC-156	97.7481	21224
VAC-394	98.8282	11044		VAC-159	13.3771	816404
VAC-395	98.8098	11217		VAC-160	93.4398	61829
VAC-396	79.3905	194241		VAC-165	90.5895	88692
VAC-398	17.8949	773825		VAC-171	95.5042	42372
VAC-399	73.3177	251476		VAC-172	0	962705
VAC-400	5.85338	887314		VAC-174	72.3557	260542
VAC-408	80.408	184651		VAC-175	97.6007	22613
VAC-401	85.7645	134167		VAC-176	35.2791	609982
VAC-402	53.7733	435678		VAC-177	85.7401	134397
VAC-403	56.3903	411013		VAC-185	98.3969	15109
VAC-404	85.3134	138418		VAC-186	33.716	624714
VAC-418	86.9138	123335		VAC-190	82.655	163473
VAC-439	44.6102	522038		VAC-191	54.9823	424283
VAC-488	98.7577	11708		VAC-192	93.1547	64516
				VAC-193	38.5523	579133
				VAC-195	31.546	645166
				VAC-196	49.5367	475607
				VAC-198	81.4326	174994
				VAC-199	98.8749	10604
				VAC-200	85.6241	135490
				VAC-204	69.8776	283898
				VAC-207	0	968025
				VAC-208	85.4188	137425
				VAC-209	69.9497	283218
				VAC-210	86.4002	128176
				VAC-211	81.6254	173177
				VAC-213	15.9595	792066
				VAC-214	58.9116	387250
				VAC-219	43.5506	532025
				VAC-223	4.242	902501
				VAC-224	1.03599	932717
				VAC-226	3.5519	909005
				VAC-227	87.0606	121951
				VAC-229	91.8084	77204
				VAC-230	82.719	162870
				VAC-231	91.5392	79741
				VAC-233	31.4814	645775
				VAC-234	97.5482	23108
				VAC-235	96.4605	33359
				VAC-236	0.969356	933345
				VAC-238	89.8687	95486
				VAC-239	24.1542	714832
				VAC-240	0	1026754
				VAC-241	90.4846	89681
				VAC-243	17.9262	773530
				VAC-244	64.9262	330564
				VAC-245	88.2004	111209
				VAC-246	35.2989	609796
				VAC-247	57.0199	405079
	All Avg Age	#REF!		VAC-248	20.753	746888
				VAC-249	98.8747	10606
	Female	0.65		VAC-250	98.2584	16414
	Male	0.35		VAC-252	87.2721	119958
				VAC-253	24.7429	709284
				VAC-254	57.5127	400435
				VAC-256	87.0293	122246
				VAC-258	3.73917	907240
				VAC-259	60.8499	368982
				VAC-260	98.473	14392
				VAC-262	7.95974	867462
				VAC-264	64.8463	331317
				VAC-265	54.3259	430470
				VAC-267	85.0715	140698
				VAC-268	32.8241	633120
				VAC-269	80.2214	186410
				VAC-270	94.1779	54872
				VAC-271	87.9941	113153
				VAC-272	45.1645	516814
				VAC-273	68.1661	300028
				VAC-275	19.1008	762460
				VAC-276	98.222	16757
				VAC-277	98.5431	13731
				VAC-279	63.4232	344729
				VAC-283	76.5695	220828
				VAC-284	70.2883	280027
				VAC-285	33.1069	630455
				VAC-286	33.088	630633
				VAC-291	96.8709	29491
				VAC-293	68.6299	295657
				VAC-294	90.8895	85865
				VAC-297	21.47	740130
				VAC-298	95.6568	40934
				VAC-304	17.9579	773231
				VAC-307	97.4248	24271
				VAC-309	0	1080880
				VAC-310	5.57815	889908
				VAC-311	84.0149	150657
				VAC-314	89.3063	100786
				VAC-315	39.9591	565874
				VAC-319	94.8256	48768
				VAC-323	84.9871	141494
				VAC-324	65.5421	324759
				VAC-335	68.0155	301448
				VAC-344	20.4725	749532
				VAC-345	95.2809	44477
				VAC-347	29.0374	668809
				VAC-372	95.0059	47068
				VAC-373	65.8835	321542
				VAC-374	90.5364	89193
				VAC-387	90.6999	87652
				VAC-391	22.0281	734870
				VAC-397	46.1759	507282
				VAC-409	0	1058108
				VAC-410	65.6351	323883
				VAC-413	97.636	22280

## Sheet: Data Analysis
All corresponding raw data can be found in sheet "Fig. 2B"
Age (years)	Average Age (years)		ID#	Pre 3rd	Post 3rd	% increase	Avg. % Increase		ID#	Pre 3rd	Post 3rd	Fold
71	62.5217		VAC-37	0	0.603529	0.603529	0.720255		VAC-37	0.01	0.603529	60.3529
31			VAC-62	0.256005	0.961863	0.705858			VAC-62	0.256005	0.961863	3.7572
55	Median Age		VAC-82	0	0.981718	0.981718	Median % Increase		VAC-82	0.01	0.981718	98.1718
59	64		VAC-100	0.286733	0.986802	0.700069	0.712342		VAC-100	0.286733	0.986802	3.44154
62			VAC-128	0.188091	0.760676	0.572586			VAC-128	0.188091	0.760676	4.0442
54			VAC-159	0.0762615	0.983378	0.907116			VAC-159	0.0762615	0.983378	12.8948
61			VAC-172	0.0937886	0.9853	0.891512			VAC-172	0.0937886	0.9853	10.5055
67			VAC-186	0.104215	0.979604	0.875388			VAC-186	0.104215	0.979604	9.3998
64			VAC-193*	0	0.8	0.8			VAC-193*	0.01	0.8	80
70			VAC-213	0.0609455	0.773288	0.712342			VAC-213	0.0609455	0.773288	12.6882
75			VAC-236	0.124058	0.871287	0.747229			VAC-236	0.124058	0.871287	7.02324
74			VAC-246	0.0754498	0.987011	0.911561			VAC-246	0.0754498	0.987011	13.0817
79			VAC-262	0.151988	0.977975	0.825987			VAC-262	0.151988	0.977975	6.43455
62			VAC-268	0.361564	0.988944	0.62738			VAC-268	0.361564	0.988944	2.73519
69			VAC-272	0.00312898	0.975387	0.972258			VAC-272	0.01	0.975387	97.5387
45			VAC-275	0.38696	0.984046	0.597087			VAC-275	0.38696	0.984046	2.54302
73			VAC-282	0.14883	0.457294	0.308465			VAC-282	0.14883	0.457294	3.0726
55			VAC-286	0.121581	0.966923	0.845342			VAC-286	0.121581	0.966923	7.9529
70			VAC-347	0.168321	0.526924	0.358604			VAC-347	0.168321	0.526924	3.13048
39			VAC-391	0.286396	0.818234	0.531838			VAC-391	0.286396	0.818234	2.857
79			VAC-63	0.32	0.98	0.66			VAC-63	0.32	0.98	3.0625
59			VAC-207	0.38	0.98	0.6			VAC-207	0.38	0.98	2.57895
65			VAC-239	0.16	0.99	0.83			VAC-239	0.16	0.99	6.1875
			* month 1 used as post-booster						Average	0.164834	0.883486
									Fold change	5.35985
									Median	0.14883	0.977975
									Fold change	6.57111

## Sheet: Supp. Fig. S1A
Raw Data				Transformed Data				Correlation Analysis			Linear Regression
ID#	IC50	Test Line Density		ID#	IC50	Test Line Density			IC50 vs. LFA Density			LFA Density
M11	624	40118		M11	9.2854	15.292		Spearman r			Best-fit values
M13	0	325387		M13	N/A	18.3118		r	-0.7918		Slope	-0.7698
M16	445	625193		M16	8.79766	19.2539		95% confidence interval	-0.8934 to -0.6131		Y-intercept	24.14
M17	421	194606		M17	8.71768	17.5702					X-intercept	31.36
M26	457	61854		M26	8.83605	15.9166		P value			1/slope	-1.299
M29	243	592182		M29	7.92481	19.1757		P (two-tailed)	<0.001
M30	456	225007		M30	8.83289	17.7796		P value summary	***		Std. Error
M32	54	645279		M32	5.75489	19.2996		Exact or approximate P value?	Approximate		Slope	0.1092
M33	362	67547		M33	8.49985	16.0436		Significant? (alpha = 0.05)	Yes		Y-intercept	0.8828
M38	64	847467		M38	6	19.6928
M41	248	420479		M41	7.9542	18.6817		Number of XY Pairs	34		95% Confidence Intervals
M46	744	144377		M46	9.53916	17.1395					Slope	-0.9922 to -0.5474
M49	115	487037		M49	6.84549	18.8937					Y-intercept	22.34 to 25.94
M50	169	566448		M50	7.40088	19.1116					X-intercept	26.09 to 40.88
M52	98	N/A		M52	6.61471	N/A
M56	115	590314		M56	6.84549	19.1711					Goodness of Fit
M59	703	41087		M59	9.45738	15.3264					R squared	0.6083
M63	478	152680		M63	8.90087	17.2202					Sy.x	0.9488
M71	136	155033		M71	7.08746	17.2422
M73	396	189882		M73	8.62936	17.5347					Is slope significantly non-zero?
M74	3580	35428		M74	11.8057	15.1126					F	49.69
M75	791	79343		M75	9.62753	16.2758					DFn, DFd	1, 32
M84	454	528699		M84	8.82655	19.0121					P value	<0.0001
M86	77	553698		M86	6.26679	19.0787					Deviation from zero?	Significant
M89	521	439843		M89	9.02514	18.7466
M134	115	765000		M134	6.84549	19.5451					Equation	Y = -0.7698*X + 24.14
M136	350	227308		M136	8.45121	17.7943
M141	1037	108164		M141	10.0182	16.7229					Data
M146	96	775895		M146	6.58496	19.5655					Number of X values	36
M162	0	119543		M162	N/A	16.8672					Maximum number of Y replicates	1
M172	65	758793		M172	6.02237	19.5333					Total number of values	36
214-R	39	745141		214-R	5.2854	19.5072					Number of missing values	2
225-R	53	735672		225-R	5.72792	19.4887
239-R	807	46705		239-R	9.65642	15.5113
250-R	108	332173		250-R	6.75489	18.3416
252-R	100	322210		252-R	6.64386	18.2976
P10C	190	N/A		P10C	7.56986	N/A
P16	158	932907		P16	7.30378	19.8314
P17	0	1068922		P17	N/A	20.0277
P3	0	998233		P3	N/A	19.929

## Sheet: Supp. Fig. S1B
Raw Data				Transformed Data				Correlation Analysis			Linear Regression
ID#	IC50	Test Line Density		ID#	IC50	Test Line Density			IC50 vs. LFA Density			LFA Density
VAC-32	584.225	81419		VAC-32	9.19038	16.3131		Spearman r			Best-fit values
VAC-90	1148.46	22749.5		VAC-90	10.1655	14.4735		r	-0.7747		Slope	-0.9114
VAC-249	1782.78	28121.5		VAC-249	10.7999	14.7794		95% confidence interval	-0.9316 to -0.3747		Y-intercept	24.97
VAC-261	382.527	317176		VAC-261	8.57942	18.2749					X-intercept	27.39
VAC-283	262.931	98583		VAC-283	8.03854	16.5891		P value			1/slope	-1.097
SC	135.727	698688		SC	7.08456	19.4143		P (two-tailed)	0.0028
PZ	325.432	238022		PZ	8.34621	17.8607		P value summary	**		Std. Error
CV009 11/23	5215.73	28770.5		CV009 11/23	12.3487	14.8123		Exact or approximate P value?	Exact		Slope	0.1633
VAC-326	1585.1	194003		VAC-326	10.6304	17.5657		Significant? (alpha = 0.05)	Yes		Y-intercept	1.578
VAC-40	3919.1	10630.5		VAC-40	11.9363	13.3759
VAC-21	1582.2	17620		VAC-21	10.6277	14.1049		Number of XY Pairs	13		95% Confidence Intervals
NHP	35.0212	1037923		NHP	5.13016	19.9853					Slope	-1.271 to -0.5520
CV009	1162.18	30066		CV009	10.1826	14.8758					Y-intercept	21.50 to 28.44
											X-intercept	22.28 to 39.11
											Goodness of Fit
											R squared	0.739
											Sy.x	1.137
											Is slope significantly non-zero?
											F	31.15
											DFn, DFd	1, 11
											P value	0.0002
											Deviation from zero?	Significant
											Equation	Y = -0.9114*X + 24.97
											Data
											Number of X values	13
											Maximum number of Y replicates	1
											Total number of values	13
											Number of missing values	0
